# Supplementary material for: Galanin System in the Human Bile Duct and Perihilar Cholangiocarcinoma
Source: Cells. 2023 Jun 21;12(13):1678. doi: 10.3390/cells12131678 (PMC10340323; doi:10.3390/cells12131678)
Supplement: Supplementary file 1 [file cells-12-01678-s001.zip]

Archive with 1 entries (1 files):
- cells-2386604-SM.pdf
